# Supplementary material for: SWITCHtoHEALTHY AI-Based Family Nutrition Recommendation System: Promoting the Mediterranean Diet
Source: Nutrients. 2025 Dec 12;17(24):3892. doi: 10.3390/nu17243892 (PMC12735497; doi:10.3390/nu17243892)
Supplement: Supplementary file 1 [file nutrients-17-03892-s001.zip]

Archive with 1 entries (1 files):
- nutrients-4008702-supplementary.pdf
